# Supplementary material for: Acute appendicitis: transcript profiling of blood identifies promising biomarkers and potential underlying processes
Source: BMC Med Genomics. 2016 Jul 15;9:40. doi: 10.1186/s12920-016-0200-y (PMC4946184; doi:10.1186/s12920-016-0200-y)
Supplement: Additional file 2: Table S2. — Clinical Information on all Patients Analyzed. Describes the age, gender, race, body mass index (BMI), smoking, white blood cell count (WBC), pathology of the appendix, computed tomography (CT) results, and final diagnosis of the patients included in the final analysis. (XLSX 16 kb) [file 12920_2016_200_MOESM2_ESM.xlsx]

## Sheet: Sup Table 2 Clinical Info
Supplementary Table 2. Clinical information on all patients analyzed.
Group	Age	Sex	Race	BMI	Smoke	WBC	Perforated	CT Scan Results	Final Diagnosis (Confirmed)
Validation Set
APP	67	M	C	25.1	No	8.93	No	Acute appendicitis	Acute Appendicitis, gangrenous
APP	18	F	C	26.6	No	15.48	No	Acute appendicitis	Acute Appendicitis
APP	19	F	C	19.5	No	7.52	No	Acute appendicitis	Acute Appendicitis
APP	24	F	C	21.8	No	12.33	No	Acute appendicitis	Acute Appendicitis
APP	21	M	C	23	No	15.87	No	Acute appendicitis	Acute Appendicitis
APP	29	F	C	24.2	No	8.63	No	Acute appendicitis	Acute Appendicitis
APP	31	F	C	34.4	No	12.25	No	Acute appendicitis	Acute Appendicitis
APP	25	F	C	21.7	No	13.8	No	Acute appendicitis	Acute Appendicitis
APP	34	F	C	31.3	No	15.27	No	Acute appendicitis	Acute Appendicitis, gangrenous
APP	26	F	C	27.6	No	17.25	No	Acute appendicitis, early	Acute Appendicitis
HER	24	M	C	53.5	No	8.83			Inguinal hernia repair, right
HER	38	M	C	25.6	No	18.79			Inguinal hernia repair, left
HER	65	F	C	22.6	No	7.79			Inguinal hernia repair, right
HER	28	M	AA	23.6	No	na			Inguinal hernia repair, right
HER	48	M	AA	32.1	No	na			Umbilical hernia and inguinal hernia repair, left
LRI	51	M	AA	30.1	Yes	9.7			Pneumonia and Pulmonary embolism
LRI	74	F	C	25	No	10.1			Pneumonia
LRI	47	F	C	21	No				Bronchitis
LRI	62	F	C	na	No	2.6			Pneumonia respiratory failure and Anemia aplastic NOS
LRI	41	M	AA	60.8	No	19.4			Cardiac Arrest, Aspirational pneumonia and Acute respiratory failure
Discovery Set
ABD	28	M	C	21.7	No	10.36		Small bowel obstruction proximal to the iliocolic anastomosis, likely secondary to adhesions	Small bowel obstruction
ABD	36	F	C	21.4	no			Normal/ Unremarkable.	Non-specific abdominal pain
ABD	78	M	C	34	No	16		Acute pancreatitis involving the head and tail of the pancreas.	Epigastric pain, acute pancreatitis
ABD	58	F	AA	28.4	No	4.09		Right ureter prominence, no stones, low density lesion in liver.	Non-specific Abdominal pain, epigastric
ABD	45	M	AA	25.8	No	8.02		Ascending colon diverticulitis without evidence of a drainable fluid collection.	Diverticulitis with diverticulosis, abdominal pain, epigastric pain
ABD	35	F	AA	23.6	Yes	13.22		Normal/ Unremarkable.	Non-specific abdominal pain
ABD	53	F	AA	22.7	No	35.55		No evidence of an abscess or colitis or diverticulitis. Gastric wall thickening- gastritis vs artifact	GI Bleed
ABD	47	M	C	29.7	No	5.61		2mm obstruction stone, R uretereovesicular junction	Ureterolothiasis
ABD	33	M	C	30.7	No	12.97		Acute sigmoid diverticulitis. No drainable fluid collection	Diverticulitis of colon without mention of hemorrhage
APP	58	M	C	34.7	Yes	14.56	Yes	Acute appendicitis	Perforated gangrenous appendicitus
APP	29	F	C	23.9	Yes	23.9	No	Acute appendicitis	Acute appendicitis
APP	21	F	C	15.6	No	10.82	No	Acute appendicitis	Acute appendicitis
APP	57	M	C	29.2	No	14.33	Yes	Acute appendicitis	Acute appendicitis, gangrenous
APP	23	M	C	26	No	15.94	No	Acute appendicitis	Acute appendicitis
APP	28	F	C	22	No	24.76	No	Acute appendicitis	Acute appendicitis
APP	43	F	C	19.5	No	10.4	No	Acute appendicitis	Acute appendicitis
APP	26	M	C	25.9	No	8.58	No	Acute appendicitis	Acute appendicitis
APP	49	M	C	23.7	No	12.51	No	Acute appendicitis	Acute appendicitis
APP	51	F	C	25	No	10.48	No	Acute appendicitis, fibroid uterus	Acute appendicitis
APP	57	M	C	24.1	No	19.21	No	Acute appendicitis	Acute appendicitis
Extended Validation Set (ddPCR only)
ABD	48	M	C	22.1	No			Stranding surrounding post aspect of cecum, separate from appendix	Infectious colitis
ABD	48	M	AA	28.4	No			Appendagitis	Appendagitis
ABD	31	F	AA	45.3	No			No Evidence of Acute Abdominalpelvic pathology	Non-specific Abdominal Pain
ABD	24	M	C	23.4	No			No Evidence of Acute Abdominalpelvic pathology	Non-specific Abdominal Pain
ABD	30	M	C	23.4	No			Probable infectious colitis localized to the cecum and sparing appendix.	Non-specific Abdomimal Pain
ABD	37	M	C	23	No			Sigmoid Diverticulitis; small amount of free fluid in the adbomen, likely reactive in nature	Diverticulitis
ABD	32	F	AA	27.6	No			No Acute findings	Regional Enteritis c/w inflammatory bowel disease with acute exacerbation
ABD	49	M		25.1	No			No acute abdominopelvic pathology	Non-specific Abdmonal pain
ABD	18	M	H	19.8	No			Colitis predominantly in the cecum	Acute Infectious Colitis
ABD	48	M	C	25.8	No			No evidence to explain pain	Non-specific Abdominal Pain
ABD	18	F	C	23.8	No			Small amount of free fliud in the RLQ	Non-specific Abdominal Pain
ABD	25	F	AA	37.1	No			no evidence of acute appendicitis.	Non-specific Abdominal Pain
ABD	44	F	C	28.6	No			no acute pathology in the abdomen or pelvis	Abdominal Pain
ABD	37	M	AA	22.9	No			there are no abnormalities to explain the patient's abdominal pain.	Abdominal Pain
ABD	51	F	O	25.4	No			No acute findings to explain the patient's abdominal pain	Non-specific Abdominal Pain
ABD	22	F	C	28.7	No			no acute pathology in the abdomen or pelvis	Non-specific Abdominal Pain
ABD	22	F	C	23.7	No			No acute pathology in the abdomen or pelvis	Non-specific Abdominal Pain
APP	19	F	C	26.6	No		No	Appendicitis	Appendicitis
APP	52	F	O	23.3	No		No	Appendicitis, exophytic tumor of left kidney.	Acute Appendicits
APP	41	M	C	28.1	No		No	Acute Appendicitis	Acute Appendicitis
APP	30	M	C	28.5	No		No	Acute Appendicitis	Acute Appendicitis
APP	43	F	C	23.8	No		No	Acute Appendicitis	Acute Appendicitis
APP	33	M	C	22	No		No	Acute Appendicitis	Acute Appendicitis
APP	67	M	C	22.7	No		No	Acute Appendicitis	Acute Appendicitis
APP	23	M	AA	24.2	No		No	Acute Appendicitis	Acute Appendicitis
APP	35	M	C	24.7	Yes		No	Acute Appendicitis	Acute Appendicitis
APP	44	M	C	26.8	No		No	Acute Appendicitis	Acute Appendicitis
APP	32	M	C	22.7	No		No	Acute Appendicitis	Acute Appendicitis
APP	60	M	C	25.6	Yes		No	Acute Appendicitis	Acute Appendicitis
M=Male, F=Female, C=Caucasian, AA=African-American, H=Hispanic, O=other,
