# Supplementary material for: Acute appendicitis: transcript profiling of blood identifies promising biomarkers and potential underlying processes
Source: BMC Med Genomics. 2016 Jul 15;9:40. doi: 10.1186/s12920-016-0200-y (PMC4946184; doi:10.1186/s12920-016-0200-y)
Supplement: Additional file 3: Table S3. — Appendix List of Primers. (XLSX 54 kb) [file 12920_2016_200_MOESM3_ESM.xlsx]

## Sheet: Sheet1
	Appendix List of Primers
Name	Forward	Reverse
ACTB	CACCACACCTTCTACAATGAGCTG	AGGTCTCAAACATGATCTGGGTCA
ALPL	ATGCTGAGTGACACAGACAAGAAG	TGGTAGTTGTTGTGAGCATAGTCC
DEFA1	TCTCTGGTCACCCTGCCTAG	ACCAGGAGAATGGCAGCAAG
DEFA3	AGGAAAAACATGGACTGCTATTGC	TTTTCTTTTTCTGCAAGCTCAGCA
IL8	GGAACCATCTCACTGTGTGTAAAC	CTAAGTTCTTTAGCACTCCTTGGC
IL8RB	GGAGGTGTCCTACAGGTGAAAAG	ATCTTCAAAGCTGTCACTCTCCA
LILRA3	CATCCTCACGGTCCTGATCTG	GACTCCCTTGGGTGATCACAG
MPO	CAGATCATCACTTACCGGGACTAC	CACTGAGTCATTGTAGGAACGGTA
